# Supplementary material for: Healthy Diets in Rural Victoria—Cheaper than Unhealthy Alternatives, Yet Unaffordable
Source: Int J Environ Res Public Health. 2018 Nov 5;15(11):2469. doi: 10.3390/ijerph15112469 (PMC6266685; doi:10.3390/ijerph15112469)
Supplement: Supplementary file 1 [file ijerph-15-02469-s001.zip]

Archive with 2 entries (2 files):
- Supplementary File S1 - Healthy Diets ASAP tool collection sheet.pdf
- Supplementary File S2 - Food pricing data for LGA and towns.xlsx
