# Supplementary material for: Healthy Diets in Rural Victoria—Cheaper than Unhealthy Alternatives, Yet Unaffordable
Source: Int J Environ Res Public Health. 2018 Nov 5;15(11):2469. doi: 10.3390/ijerph15112469 (PMC6266685; doi:10.3390/ijerph15112469)
Supplement: Supplementary file 1 [file ijerph-15-02469-s001.zip › Supplementary File S2 - Food pricing data for LGA and towns.xlsx]

## Sheet: Price - LGA and areas
Northern LGA = towns 1,2,3,4,5; Central LGA = towns 6,7; Southern LGA = towns 8,9,10	Whole LGA - recommended diet	Whole LGA - current diet	Southern LGA - recommended diet	Southern LGA - current diet	Central LGA - recommended diet	Central LGA - current diet	Northern LGA - recommended diet	Northern LGA - current diet
TOTAL DIET $mean +sd	702.41 + 44.89	866.19 + 37.54	733.31 + 39.70	901.38 + 20.87	661.96 + 27.66	823.23 + 29.55	708.14 + 37.96	870.86 + 21.02
CORE 5 FOOD GROUP FOODS $mean +sd (%total diet cost)	702.41 + 44.89 (100.0%)	343.47 + 26.93 (39.65%)	733.31 + 39.70 (100%)	360.24 + 23.33 (39.97%)	661.96 + 27.66 (100%)	318.79 + 19.23 (38.72%)	708.14 + 37.96 (100%)	348.20 + 22.15 (39.98%)
FRUIT $mean +sd (%total diet cost)	96.20 + 13.89 (13.70%)	62.06 + 11.45 (7.16%)	98.14 + 15.29 (13.38%)	67.73 + 12.11 (7.51%)	88.77 + 2.48 (13.41%)	57.65 + 2.35 (7.00%)	99.49 + 15.30 (14.05%)	61.31 + 12.87 (7.04%)
VEGETABLES/LEGUMES $mean +sd (%total diet cost)	131.61 + 8.71 (18.74%)	50.77 + 4.39 (5.86%)	138.87 + 1.15 (18.94%)	52.90 + 2.75 (5.87%)	129.14 + 10.15 (19.51%)	49.74 + 5.13 (6.04%)	128.74 + 7.80 (18.18%)	50.10 + 4.26 (5.75%)
FRUIT & VEG/LEGUMES $mean +sd (%total diet cost)	227.81 + 18.81 (32.43%)	112.83 + 13.00 (13.03%)	237.01 + 15.77 (32.32%)	120.64 + 12.67 (13.38%)	217.90 + 11.33 (32.92%)	107.39 + 7.33 (13.04%)	228.23 + 21.02 (32.23%)	111.41 + 13.66 (12.79%)
GRAINS/CEREALS $mean +sd (%total diet cost)	124.11 + 17.69 (17.67%)	53.98 + 5.13 (6.23%)	140.70 + 13.93 (19.19%)	57.93 + 3.86 (6.43%)	106.86 + 8.71 (16.14%)	47.22 + 2.06 (5.74%)	124.50 + 13.52 (17.58%)	55.68 + 2.63 (6.39%)
LEAN MEATS & ALT $mean +sd (%total diet cost)	204.48 + 9.05 (29.11%)	103.27 + 6.56 (11.92%)	202.41 + 11.03 (27.60%)	103.80 + 6.06 (11.44%)	202.54 + 10.10 (30.60%)	99.32 + 7.22 (12.06%)	206.88 + 5.94 (29.22%)	105.76 + 5.08 (12.14%)
MILK & ALT $mean +sd (%total diet cost)	116.54 + 6.64 (16.59%)	52.08 + 4.82 (6.01%)	122.86 + 3.30 (16.75%)	55.99 + 4.79 (6.21%)	108.40 + 5.41 (16.38%)	47.17 + 2.80 (5.73%)	117.64 + 2.83 (16.61%)	52.67 + 2.94 (6.05%)
UNSATURATED OILS/SPREADS $mean +sd (%total diet cost)	9.47 + 0.86 (1.35%)	1.30 + 0.19 (1.15%)	9.16 + 1.25 (1.25%)	1.43 + 0.19 (0.16%)	9.92 + 0.22 (1.50%)	1.36 + 0.07 (0.17%)	9.39 + 0.69 (1.33%)	1.19 + 0.17 (0.14%)
WATER $mean +sd (%total diet cost)	20.00 + 5.90 (2.85%)	20.00 + 5.90 (2.31%)	21.18 + 8.31 (2.89%)	21.18 + 8.31 (2.35%)	16.33 + 5.55 (2.47%)	16.33 + 5.55 (1.98%)	21.50 + 2.32 (3.04%)	21.50 + 2.32 (2.47%)
ALL DISCRETIONARY FOODS $mean +sd (%total diet cost)		515.42 + 22.77 (59.50%)		534.77 + 28.41 (59.33%)		496.63 + 17.77 (60.33%)		515.08 + 5.49 (59.15%)
TAKE-AWAY FOODS $mean +sd (%total diet cost)		156.67 + 15.29 (18.09%)		172.48 + 19.10 (19.13%)		149.97 + 3.06 (18.22%)		151.20 + 9.14 (17.36%)
ARTIFICIALLY SWEETENED BEVERAGES $mean +sd (%total diet cost)		7.31 + 1.10 (0.84%)		6.37 + 0.93 (0.71%)		7.81 + 0.91 (0.95%)		7.58 + 0.96 (0.87%)
SUGAR SWEETENED BEVERAGES $mean +sd (%total diet cost)		44.03 + 6.66 (5.08%)		38.37 + 5.63 (4.26%)		47.05 + 5.46 (5.72%)		45.61 + 5.79 (5.24%)
ALCOHOLIC BEVERAGES $mean +sd (%total diet cost)		97.33 + 9.74 (11.24%)		102.63 + 12.40 (11.39%)		88.45 + 6.96 (10.74%)		99.47 + 4.30 (11.42%)

## Sheet: Price - all towns 
TOWN [Town 7 has 2 supermarkets - $mean +sd]	Town 1 - recommended diet	Town 1 - current diet	Town 2 - recommended diet	Town 2 - current diet	Town 3 - recommended diet	Town 3 - current diet	Town 4 - recommended diet	Town 4 - current diet	Town 5 - recommended diet	Town 5 - current diet	Town 6 - recommended diet	Town 6 - current diet	Town 7 - recommended diet	Town 7 - current diet	Town 8 - recommended diet	Town 8 - current diet	Town 9 - recommended diet	Town 9 - current diet	Town 10 - recommended diet	Town 10 - current diet
TOTAL DIET $actual	660.45	841.03	669.82	861.09	752.27	882.04	711.4	866.41	745.76	903.72	641.09	821.45	672.39 + 28.65	824.12 + 36.16	725.92	872.03	785.2	918.7	688.81	913.41
CORE 5 FOOD GROUP FOODS $actual (%total diet cost)	660.45 (100.0%)	322.38 (38.33%)	669.82 (100.0%)	327.56 (38.04%)	753.27 (100.0%)	366.60 (41.56%)	711.40 (100.0%)	344.54 (39.77%)	745.76 (100.0%)	379.95 (42.04%)	641.09 (100.0%)	301.12 (36.66%)	672.39 + 28.65 (100.0%)	327.63 + 17.90 (39.76%)	725.92 (100.0%)	356.77 (40.91%)	785.20 (100.0%)	390.39 (42.49%)	688.81 (100.0%)	333.56 (36.52%)
FRUIT $actual (%total diet cost)	85.46 (12.94%)	53.82 (6.40%)	83.73 (12.50%)	43.29 (5.03%)	125.40 (16.63%)	76.20 (8.64%)	96.34 (13.54%)	57.71 (6.33%)	106.71 (14.31%)	75.81 (8.39%)	85.40 (13.32%)	56.06 (6.82%)	90.45 + 0.85 (13.45%)	58.44 + 2.53 (7.09%)	98.45 (13.56%)	63.25 (7.25%)	116.71 (14.86%)	84.29 (9.18%)	79.27 (11.51%)	55.66 (6.09%)
VEGETABLES/LEGUMES $actual (%total diet cost)	113.93 (17.25%)	42.19 (5.02%)	129.10 (19.27%)	52.63 (6.11%)	135.45 (17.98%)	50.12 (5.78%)	134.81 (18.95%)	54.71 (6.31%)	130.40 (17.48%)	49.99 (5.53%)	120.17 (18.74%)	43.90 (5.34%)	133.62 + 9.71 (19.87%)	52.66 + 3.74 (6.39%)	140.37 (19.34%)	56.55 (6.48%)	138.65 (17.66%)	52.27 (5.69%)	137.59 (19.97%)	49.89 (5.46%)
FRUIT & VEG/LEGUMES $actual (%total diet cost)	199.39 (30.19%)	96.01 (11.42%)	212.83 (31.77%)	99.92 (11.14%)	260.69 (34.61%)	127.17 (14.42%)	231.15 (32.49%)	112.13 (12.94%)	237.10 (31.79%)	125.80 (13.92%)	205.56 (32.06%)	99.96 (12.17%)	224.07 + 8.86 (33.32%)	111.10 + 6.27 (13.48%)	238.81 (32.90%)	119.79 (13.74%)	255.36 (32.52%)	136.56 (14.86%)	216.86 (31.48%)	105.55 (11.56%)
GRAINS/CEREALS $actual (%total diet cost)	112.73 (17.07%)	50.94 (6.06%)	106.58 (15.91%)	57.15 (6.64%)	141.10 (18.73%)	58.12 (6.59%)	124.18 (17.46%)	54.71 (6.31%)	137.88 (18.49%)	57.45 (6.36%)	110.89 (17.30%)	46.28 (5.63%)	104.85 + 10.08 (15.59%)	47.69 + 2.39 (5.79%)	138.31 (19.05%)	58.89 (6.75%)	158.83 (20.23%)	62.09 (6.76%)	124.95 (18.14%)	52.79 (5.78%)
LEAN MEATS & ALT $actual (%total diet cost)	202.22 (30.62%)	102.41 (12.18%)	209.42 (31.26%)	105.25 (12.22%)	202.00 (26.82%)	103.46 (11.73%)	203.32 (28.58%)	102.01 (11.77%)	217.46 (29.16%)	115.67 (12.80%)	191.41 (29.86%)	95.50 (11.63%)	208.10 + 7.75 (30.95%)	101.23 + 8.20 (12.28%)	189.31 (26.08%)	96.16 (11.03%)	216.30 (27.55%)	110.92 (12.07%)	201.61 (29.27%)	102.15 (11.18%)
MILK & ALT $actual (%total diet cost)	119.08 (18.03%)	54.10 (6.43%)	112.59 (16.81%)	48.33 (5.61%)	117.11 (15.55%)	53.56 (6.07%)	118.39 (17.89%)	50.56 (5.84%)	121.03 (16.23%)	56.82 (6.29%)	114.70 (17.89%)	49.20 (5.99%)	105.25 + 3.76 (15.65%)	46.16 + 2.94 (5.60%)	119.29 (16.43%)	49.66 (5.69%)	122.03 (15.54%)	57.07 (6.21%)	127.25 (18.47%)	61.24 (6.70%)
UNSATURATED OILS/SPREADS $actual (%total diet cost)	9.37 (1.42%)	1.26 (0.15%)	8.37 (1.25%)	0.87 (0.10%)	9.41 (1.25%)	1.34 (0.15%)	10.53 (1.48%)	1.30 (0.15%)	9.25 (1.24%)	1.18 (0.13%)	9.69 (1.51%)	1.35 (0.16%)	10.04 + 0.18 (1.49%)	1.37 + 0.08 (1.17%)	9.30 (1.28%)	1.37 (0.16%)	10.61 (1.35%)	1.69 (0.18%)	7.55 (1.10%)	1.23 (0.13%)
WATER $actual (%total diet cost)	17.65 (2.67%)	17.65 (2.10%)	20.04 (2.99%)	20.04 (2.33%)	22.95 (3.05%)	22.95 (2.60%)	23.83 (3.35%)	23.83 (2.75%)	23.04 (3.09%)	23.04 (2.55%)	8.83 (1.38%)	8.83 (1.07%)	20.08 + 1.99 (2.99%)	20.08 + 1.99 (2.44%)	30.89 (4.26%)	30.89 (3.54%)	22.07 (2.81%)	22.07 (2.40%)	10.59 (1.54%)	10.59 (1.16%)
ALL DISCRETIONARY FOODS $actual (%total diet cost)		511.01 (60.76%)		524.16 (60.87%)		508.14 (57.61%)		515.12 (59.45%)		519.96 (57.20%)		511.73 (62.30%)		489.07 + 17.40 (59.35%)		509.25 (58.40%)		520.66 (56.67%)		574.40 (62.89%)
TAKE-AWAY FOODS $actual (%total diet cost)		156.68 (18.63%)		159.26 (18.49%)		147.66 (16.74%)		157.59 (18.19%)		134.80 (14.92%)		148.83 (18.12%)		150.55 + 3.61 (18.27%)		155.53 (17.84%)		162.74 (17.71%)		199.16 (21.80%)
ARTIFICIALLY SWEETENED BEVERAGES $actual (%total diet cost)		7.65 (0.91%)		9.37 (1.09%)		7.31 (0.83%)		6.75 (0.78%)		6.81 (0.75%)		8.61 (1.05%)		7.41 + 0.87 (0.90%)		6.01 (0.69%)		7.65 (0.83%)		5.45 (0.60%)
SUGAR SWEETENED BEVERAGES $actual (%total diet cost)		46.09 (5.48%)		56.46 (6.56%)		44.01 (4.99%)		40.67 (4.69%)		40.83 (4.52%)		51.85 (6.31%)		44.65 + 5.24 (5.42%)		36.18 (4.15%)		46.09 (5.02%)		32.84 (3.60%)
ALCOHOLIC BEVERAGES $actual (%total diet cost)		97.32 (11.57%)		97.32 (11.30%)		97.32 (11.03%)		108.07 (12.47%)		97.32 (10.77%)		97.32 (11.85%)		84.01 + 3.68 (10.19%)		90.82 (10.41%)		97.32 (10.59%)		119.76 (13.11%)
